# Supplementary material for: Glass-to-Glass Fusion Bonding Quality and Strength Evaluation with Time, Applied Force, and Heat
Source: Micromachines (Basel). 2022 Nov 2;13(11):1892. doi: 10.3390/mi13111892 (PMC9695810; doi:10.3390/mi13111892)
Supplement: Supplementary file 1 [file micromachines-13-01892-s001.zip]

Archive with 1 entries (1 files):
- micromachines-1988577-supplementary.pdf
